# Supplementary material for: Rational Design of PDA/P-PVDF@PP Janus Membrane with Asymmetric Wettability for Switchable Emulsion Separation
Source: Membranes (Basel). 2022 Dec 22;13(1):14. doi: 10.3390/membranes13010014 (PMC9861049; doi:10.3390/membranes13010014)
Supplement: Supplementary file 1 [file membranes-13-00014-s001.zip]

Archive with 1 entries (1 files):
- membranes-2033832-supplementary.pdf
